# Supplementary material for: Solvent-Free Synthesis of Covalent Organic Frameworks for High-Performance Room Temperature Ammonia Sensing
Source: Micromachines (Basel). 2026 Apr 20;17(4):499. doi: 10.3390/mi17040499 (PMC13118953; doi:10.3390/mi17040499)
Supplement: Supplementary file 1 [file micromachines-17-00499-s001.zip]

Archive with 2 entries (2 files):
- LZU-1 water washing process.mp4
- Supporting Information.pdf
